# Supplementary material for: Extraction, Structural Analysis, and Biofunctional Properties of Exopolysaccharide from Lactiplantibacillus pentosus B8 Isolated from Sichuan Pickle
Source: Foods. 2022 Aug 4;11(15):2327. doi: 10.3390/foods11152327 (PMC9367902; doi:10.3390/foods11152327)
Supplement: Supplementary file 1 [file foods-11-02327-s001.zip]

Archive with 1 entries (1 files):
- foods-1831797-supplementary.pdf
